# Supplementary material for: ﻿Geometric morphometric characterization of the Balkan alpine grasshopper genus Oropodisma Uvarov, 1942 (Orthoptera, Acrididae, Melanoplinae), with description of two new species
Source: Zookeys. 2025 Jun 5;1240:195–217. doi: 10.3897/zookeys.1240.150223 (PMC12163429; doi:10.3897/zookeys.1240.150223)
Supplement: XML Treatment for Oropodisma tzoumerkae [file zookeys.1240.150223-treatment1.xml]

<!DOCTYPE tp:taxon-treatment
  PUBLIC "-//TaxonX//DTD Taxonomic Treatment Publishing DTD v0 20100105//EN" "tax-treatment-NSO.dtd">
<tp:taxon-treatment xmlns:tp="http://www.plazi.org/taxpub"><tp:treatment-meta><kwd-group><label>Taxon classification</label><kwd>
                <named-content content-type="kingdom">Animalia</named-content>
              </kwd><kwd>
                <named-content content-type="order">Orthoptera</named-content>
              </kwd><kwd>
                <named-content content-type="family">Acrididae</named-content>
              </kwd></kwd-group><mixed-citation publication-type="journal"><person-group><name><surname>Trillo</surname><given-names>Marina</given-names></name><name><surname>Ortego</surname><given-names>Joaquín</given-names></name></person-group><article-title>﻿Geometric morphometric characterization of the Balkan alpine grasshopper genus <italic><tp:taxon-name><tp:taxon-name-part taxon-name-part-type="genus" reg="Oropodisma">Oropodisma</tp:taxon-name-part></tp:taxon-name></italic> Uvarov, 1942 (<tp:taxon-name><tp:taxon-name-part taxon-name-part-type="order">Orthoptera</tp:taxon-name-part></tp:taxon-name>, <tp:taxon-name><tp:taxon-name-part taxon-name-part-type="family">Acrididae</tp:taxon-name-part></tp:taxon-name>, <tp:taxon-name><tp:taxon-name-part taxon-name-part-type="subfamily">Melanoplinae</tp:taxon-name-part></tp:taxon-name>), with description of two new species</article-title><source>Zookeys</source><day>05</day><month>06</month><year>2025</year><volume>1240</volume><fpage>195</fpage><lpage>217</lpage><pub-id pub-id-type="doi">10.3897/zookeys.1240.150223</pub-id></mixed-citation></tp:treatment-meta><tp:nomenclature><label>﻿</label><tp:taxon-name>
              <object-id xmlns:xlink="http://www.w3.org/1999/xlink" content-type="arpha" xlink:type="simple">3B9AA579-B525-549D-8E06-D1707190F6D5</object-id>
              <tp:taxon-name-part taxon-name-part-type="genus" reg="Oropodisma">Oropodisma</tp:taxon-name-part>
              <tp:taxon-name-part taxon-name-part-type="species" reg="tzoumerkae">tzoumerkae</tp:taxon-name-part>
              <object-id xmlns:xlink="http://www.w3.org/1999/xlink" content-type="zoobank" xlink:type="simple">https://zoobank.org/D91E26BE-3D2E-4C53-B367-E008148E6C2D</object-id>
            </tp:taxon-name><tp:taxon-authority>Trillo &amp; Ortego</tp:taxon-authority><tp:taxon-status xmlns:xlink="http://www.w3.org/1999/xlink" xlink:type="simple">sp. nov.</tp:taxon-status><xref ref-type="fig" rid="F1">Figs 1</xref><xref ref-type="fig" rid="F3">, 3</xref><xref ref-type="fig" rid="F5">, 5</xref><xref ref-type="fig" rid="F6">, 6A</xref><xref ref-type="fig" rid="F7">, 7K</xref><xref ref-type="fig" rid="F8">, 8K</xref></tp:nomenclature><tp:treatment-sec sec-type="diagnosis" id="SECID0EQTAE"><title>Diagnosis.</title><p>Differentiated from other species by the shape of the phallus apex (Fig. <xref ref-type="fig" rid="F7">7</xref>) and furculae (Fig. <xref ref-type="fig" rid="F8">8</xref>) of males. Phallus apex similar to <italic><tp:taxon-name><tp:taxon-name-part taxon-name-part-type="genus" reg="Oropodisma">O.</tp:taxon-name-part><tp:taxon-name-part taxon-name-part-type="species" reg="macedonica">macedonica</tp:taxon-name-part></tp:taxon-name></italic>, but presenting wider cingular valves, which lateral margins converge medially and become more pointed toward the tips (Fig. <xref ref-type="fig" rid="F7">7</xref>). Unlike <italic><tp:taxon-name><tp:taxon-name-part taxon-name-part-type="genus" reg="Oropodisma">O.</tp:taxon-name-part><tp:taxon-name-part taxon-name-part-type="species" reg="macedonica">macedonica</tp:taxon-name-part></tp:taxon-name></italic>, valves do not exhibit a basal swelling and remain straight or slightly concave at the base. Furculae of <italic><tp:taxon-name><tp:taxon-name-part taxon-name-part-type="genus" reg="Oropodisma">O.</tp:taxon-name-part><tp:taxon-name-part taxon-name-part-type="species" reg="tzoumerkae">tzoumerkae</tp:taxon-name-part></tp:taxon-name></italic> present a wide base, similar to <italic><tp:taxon-name><tp:taxon-name-part taxon-name-part-type="genus" reg="Oropodisma">O.</tp:taxon-name-part><tp:taxon-name-part taxon-name-part-type="species" reg="karavica">karavica</tp:taxon-name-part></tp:taxon-name></italic> and <italic><tp:taxon-name><tp:taxon-name-part taxon-name-part-type="genus" reg="Oropodisma">O.</tp:taxon-name-part><tp:taxon-name-part taxon-name-part-type="species" reg="lagrecai">lagrecai</tp:taxon-name-part></tp:taxon-name></italic>, but are more elongated (Fig. <xref ref-type="fig" rid="F8">8</xref>). In comparison with <italic><tp:taxon-name><tp:taxon-name-part taxon-name-part-type="genus" reg="Oropodisma">O.</tp:taxon-name-part><tp:taxon-name-part taxon-name-part-type="species" reg="lagrecai">lagrecai</tp:taxon-name-part></tp:taxon-name></italic>, furculae of <italic><tp:taxon-name><tp:taxon-name-part taxon-name-part-type="genus" reg="Oropodisma">O.</tp:taxon-name-part><tp:taxon-name-part taxon-name-part-type="species" reg="tzoumerkae">tzoumerkae</tp:taxon-name-part></tp:taxon-name></italic> narrow more markedly medially, becoming slenderer (Fig. <xref ref-type="fig" rid="F8">8</xref>). Furculae of <italic><tp:taxon-name><tp:taxon-name-part taxon-name-part-type="genus" reg="Oropodisma">O.</tp:taxon-name-part><tp:taxon-name-part taxon-name-part-type="species" reg="karavica">karavica</tp:taxon-name-part></tp:taxon-name></italic> show a very sharp angular bending, with a characteristic internal notch, whereas in <italic><tp:taxon-name><tp:taxon-name-part taxon-name-part-type="genus" reg="Oropodisma">O.</tp:taxon-name-part><tp:taxon-name-part taxon-name-part-type="species" reg="tzoumerkae">tzoumerkae</tp:taxon-name-part></tp:taxon-name></italic> the curvature is more gradual and smooth (Fig. <xref ref-type="fig" rid="F8">8</xref>). Females indistinguishable from other species.</p></tp:treatment-sec><tp:treatment-sec sec-type="description" id="SECID0ERXAE"><title>Description.</title><p><bold>Male</bold>: small to medium-sized body (12.6–14.1 mm; Fig. <xref ref-type="fig" rid="F3">3A</xref>). Tegmina and wings absent. Head much shorter than pronotum, with frons slightly oblique. Fastigium sulcate. Eyes elliptical and obliquely flattened at the base. Vertical diameter of eyes approximately 1.1 times larger than the horizontal diameter. Eyes are dark brown to nearly black, sometimes with light-brown spots. Antennae stout, filiform, and short, similar to or slightly longer than the combined length of head and pronotum. The basal half of antennae is testaceous or yellowish, gradually darkening toward the tips. Pronotum short and broad, dorsally convex; anterior margin straight, posterior margin slightly convex. Pronotum with a densely punctured surface, lacking lateral carinae, and presenting continuous and deep transverse sulci. Prozona 1.8 times the length of the metazona. Prozona nearly cylindrical; metazona subcylindrical, slightly widening posteriorly. Median carina only visible and slightly raised in metazona. Dorsal surface of the pronotum black with a slight metallic sheen, similar to that on the top of the head and dorsal side of the abdomen. Lateral lobes of the pronotum with a characteristic whitish testaceous coloration, matching that of the thoracic sternum and the ventral parts of the head, including frons, genae, clypeus, labrum, mandibles and maxillae and labium. Abdomen slender, dorsally black with a distinctive bright yellowish median stripe; only the lower margins of mesonotum and metanotum bear a small testaceous stripe. Tympanal organ absent. Anterior and intermediate femora distinctly incrassate. Hind femora are robust, approximately 3.1 times as long as their maximum width, and present well-developed upper and lower carinae. Outer surface of the hind femur reddish to light brown; femora present two dark fasciae in the upper-inner area; inner surface testaceous with a blackish basal spot. Knees mostly black. Tibiae generally grayish-bluish. Last tergite bearing elongated furculae with a broad base, narrowing markedly medially, and tapering distally (as in Fig. <xref ref-type="fig" rid="F8">8K</xref>). Supra-anal plate triangular, with a deep median sulcus. Cerci small, narrowly triangular and shorter than the supra-anal plate. Phallus apex with narrow cingular valves, similar in shape to the valves (as in Fig. <xref ref-type="fig" rid="F7">7K</xref>); valves nearly equal in width and length to the cingular valves; lateral margins of the cingular valves converge medially and become markedly pointed toward the tips; lateral margins of the valves straight or slightly concave, lacking a basal swelling (as in Fig. <xref ref-type="fig" rid="F7">7K</xref>). <bold>Female</bold>: small to medium-sized body (17.0–19.3 mm), larger and more robust than males (Fig. <xref ref-type="fig" rid="F3">3B</xref>). Pronotum broader and more trapezoidal than in males. Pronotum presents continuous transverse sulci, but these are less deeply impressed than in males. Antennae much shorter than the combined length of the head and pronotum. Posterior margin of the pronotum bordered with alternating light testaceous and dark stripes. Abdomen considerably stouter than in males. Anterior and intermediate femora not or only slightly incrassate. Supra-anal plate triangular, with short, conical cerci. Ovopositor valves robust, strongly sinuate, with a curved, pointed apex. Lower valve with two acute lateral teeth. Other characteristics resemble the male.</p></tp:treatment-sec><tp:treatment-sec sec-type="type material" id="SECID0EPYAE"><title>Type material.</title><p><bold><italic>Holotype</italic></bold>: • 1 ♂, Greece, Epirus, Mount Tzoumerka, 10 August 2023, J. Ortego &amp; J. Gutiérrez-Rodríguez leg.; deposited in <named-content xmlns:xlink="http://www.w3.org/1999/xlink" xlink:type="simple" content-type="institution" xlink:href="http://grbio.org/institution/museo-nacional-de-ciencias-naturales" id="NCID0E1YAE">Museo Nacional de Ciencias Naturales</named-content> (<abbrev xmlns:xlink="http://www.w3.org/1999/xlink" xlink:title="Museo Nacional de Ciencias Naturales" id="ABBRID0EAZAE" xlink:type="simple">MNCN</abbrev>, Madrid, Spain; accession number: MNCN_Ent 429979) (Fig. <xref ref-type="fig" rid="F3">3A</xref>). <bold><italic>Paratypes</italic></bold>: • 5 ♂ and 6 ♀, same data as holotype; deposited in Estación Biológica de Doñana (CSIC-EBD, Seville, Spain; accession numbers: 5 ♂, JO-15944, JO-15945, JO-15946, JO-15947, JO-15949 &amp; 5 ♀, JO-15954, JO-15955, JO-15956, JO-15957, JO-15958) and Museo Nacional de Ciencias Naturales (<abbrev xmlns:xlink="http://www.w3.org/1999/xlink" xlink:title="Museo Nacional de Ciencias Naturales" id="ABBRID0ELZAE" xlink:type="simple">MNCN</abbrev>, Madrid, Spain; accession number: 1 ♀, MNCN_Ent 429980) (Fig. <xref ref-type="fig" rid="F3">3B</xref>).</p></tp:treatment-sec><tp:treatment-sec sec-type="type locality" id="SECID0ETZAE"><title>Type locality.</title><p>Greece, Epirus, Arta, Athamanio, Mount Tzoumerka, <named-content xmlns:xlink="http://www.w3.org/1999/xlink" content-type="dwc:verbatimCoordinates" xlink:type="simple"><named-content content-type="geo-json" specific-use="{&#34;type&#34;:&#34;Point&#34;,&#34;coordinates&#34;:[21.163200,39.403100]}" id="NCID0E3ZAE" xlink:type="simple">39.4031°N, 21.1632°E</named-content></named-content>, 1830 m.a.s.l., 10 August 2023; open alpine habitat characterized by stony ground and sparse plant cover (Fig. <xref ref-type="fig" rid="F6">6A</xref>).</p></tp:treatment-sec><tp:treatment-sec sec-type="description" id="SECID0EF1AE"><title>Male measurements</title><p>(mm) (<italic>n</italic> = 5). Body length: 12.6–14.1 (mean = 13.4); pronotum length: 2.7–3.0 (mean = 2.8); hind femur length: 6.9–7.4 (mean = 7.2); furcula length: 3.9–4.7 (mean = 4.4); furcula basal width: 2.1–2.8 (mean = 2.5).</p></tp:treatment-sec><tp:treatment-sec sec-type="description" id="SECID0EN1AE"><title>Female measurements</title><p>(mm) (<italic>n</italic> = 5). Body length: 17.0–19.3 (mean = 18.2); pronotum length: 3.3–3.7 (mean = 3.5 cm); hind femur length: 8.5–9.3 (mean = 8.9).</p></tp:treatment-sec><tp:treatment-sec sec-type="habitat" id="SECID0EV1AE"><title>Habitat.</title><p>Open alpine habitat characterized by stony ground, moderate slopes, and sparse plant cover with scattered patches of evergreen scrubs (<italic><tp:taxon-name><tp:taxon-name-part taxon-name-part-type="genus" reg="Juniperus">Juniperus</tp:taxon-name-part></tp:taxon-name></italic> sp., <italic><tp:taxon-name><tp:taxon-name-part taxon-name-part-type="genus" reg="Daphne">Daphne</tp:taxon-name-part></tp:taxon-name></italic> sp.) (Fig. <xref ref-type="fig" rid="F6">6A</xref>). Similar habitat as previously described for other species of <italic><tp:taxon-name><tp:taxon-name-part taxon-name-part-type="genus" reg="Oropodisma">Oropodisma</tp:taxon-name-part></tp:taxon-name></italic>.</p></tp:treatment-sec><tp:treatment-sec sec-type="distribution" id="SECID0EU2AE"><title>Distribution.</title><p>Known only from the type locality (Fig. <xref ref-type="fig" rid="F1">1</xref>).</p><fig id="F1" position="float" orientation="portrait"><object-id xmlns:xlink="http://www.w3.org/1999/xlink" content-type="doi" xlink:type="simple">10.3897/zookeys.1240.150223.figure1</object-id><object-id xmlns:xlink="http://www.w3.org/1999/xlink" content-type="arpha" xlink:type="simple">D0E1EB93-7202-53A0-86A6-EE8ED0DF646B</object-id><label>Figure 1.</label><caption><p>Map showing the geographical location of topotype localities for species in the genus <italic><tp:taxon-name><tp:taxon-name-part taxon-name-part-type="genus" reg="Oropodisma">Oropodisma</tp:taxon-name-part></tp:taxon-name></italic> Uvarov, 1942 and type localities for the two newly described taxa. Map in Plate Carrée projection.</p></caption><graphic xmlns:xlink="http://www.w3.org/1999/xlink" xlink:href="zookeys-1240-195_article-150223__-g001.jpg" position="float" orientation="portrait" xlink:type="simple" id="oo_1345919.jpg"><uri content-type="original_file" xlink:type="simple">https://binary.pensoft.net/fig/1345919</uri></graphic></fig><fig id="F2" position="float" orientation="portrait"><object-id xmlns:xlink="http://www.w3.org/1999/xlink" content-type="doi" xlink:type="simple">10.3897/zookeys.1240.150223.figure2</object-id><object-id xmlns:xlink="http://www.w3.org/1999/xlink" content-type="arpha" xlink:type="simple">AF50B679-ECC2-508E-8EBA-3A16C8762355</object-id><label>Figure 2.</label><caption><p>Landmarks used to characterize structures in males of <italic><tp:taxon-name><tp:taxon-name-part taxon-name-part-type="genus" reg="Oropodisma">Oropodisma</tp:taxon-name-part></tp:taxon-name></italic> species <bold>A</bold> phallus apex <bold>B</bold> furculae <bold>C</bold> shows a male with a red square indicating the location of furculae. Drawings and photograph: M. Trillo.</p></caption><graphic xmlns:xlink="http://www.w3.org/1999/xlink" xlink:href="zookeys-1240-195_article-150223__-g002.jpg" position="float" orientation="portrait" xlink:type="simple" id="oo_1345920.jpg"><uri content-type="original_file" xlink:type="simple">https://binary.pensoft.net/fig/1345920</uri></graphic></fig><fig id="F3" position="float" orientation="portrait"><object-id xmlns:xlink="http://www.w3.org/1999/xlink" content-type="doi" xlink:type="simple">10.3897/zookeys.1240.150223.figure3</object-id><object-id xmlns:xlink="http://www.w3.org/1999/xlink" content-type="arpha" xlink:type="simple">E06A6107-5F22-59E2-B019-C27EDE04659F</object-id><label>Figure 3.</label><caption><p>Habitus of <italic><tp:taxon-name><tp:taxon-name-part taxon-name-part-type="genus" reg="Oropodisma">Oropodisma</tp:taxon-name-part><tp:taxon-name-part taxon-name-part-type="species" reg="tzoumerkae">tzoumerkae</tp:taxon-name-part></tp:taxon-name></italic> sp. nov., in lateral and dorsal view <bold>A</bold> male (holotype, <abbrev xmlns:xlink="http://www.w3.org/1999/xlink" xlink:title="Museo Nacional de Ciencias Naturales" id="ABBRID0EB5AE" xlink:type="simple">MNCN</abbrev>) <bold>B</bold> female (paratype, <abbrev xmlns:xlink="http://www.w3.org/1999/xlink" xlink:title="Museo Nacional de Ciencias Naturales" id="ABBRID0EH5AE" xlink:type="simple">MNCN</abbrev>). Photographs: M. Trillo.</p></caption><graphic xmlns:xlink="http://www.w3.org/1999/xlink" xlink:href="zookeys-1240-195_article-150223__-g003.jpg" position="float" orientation="portrait" xlink:type="simple" id="oo_1345921.jpg"><uri content-type="original_file" xlink:type="simple">https://binary.pensoft.net/fig/1345921</uri></graphic></fig></tp:treatment-sec><tp:treatment-sec sec-type="etymology" id="SECID0EQ5AE"><title>Etymology.</title><p>A toponimic name. The name <italic>tzoumerkae</italic> refers to Mount Tzoumerka (Pindus range, Greece), the area where the species was found.</p></tp:treatment-sec><tp:treatment-sec sec-type="Suggested common name" id="SECID0EA6AE"><title>Suggested common name.</title><p>Tzoumerka mountain grasshopper.</p></tp:treatment-sec><tp:treatment-sec><!--Section generated to contain objects referenced in tp:taxon-treatment.--><fig id="F5" position="float" orientation="portrait"><object-id xmlns:xlink="http://www.w3.org/1999/xlink" content-type="doi" xlink:type="simple">10.3897/zookeys.1240.150223.figure5</object-id><object-id xmlns:xlink="http://www.w3.org/1999/xlink" content-type="arpha" xlink:type="simple">14C7431F-AC4C-5784-98BF-40B6CDF7E903</object-id><label>Figure 5.</label><caption><p><italic><tp:taxon-name><tp:taxon-name-part taxon-name-part-type="genus" reg="Oropodisma">Oropodisma</tp:taxon-name-part><tp:taxon-name-part taxon-name-part-type="species" reg="tzoumerkae">tzoumerkae</tp:taxon-name-part></tp:taxon-name></italic> sp. nov. photographed at Mt. Tzoumerka, Greece, 10 August 2023 <bold>A</bold> male <bold>B</bold> female. Photographs: J. Ortego.</p></caption><graphic xmlns:xlink="http://www.w3.org/1999/xlink" xlink:href="zookeys-1240-195_article-150223__-g005.jpg" position="float" orientation="portrait" xlink:type="simple" id="oo_1345923.jpg"><uri content-type="original_file" xlink:type="simple">https://binary.pensoft.net/fig/1345923</uri></graphic></fig><fig id="F6" position="float" orientation="portrait"><object-id xmlns:xlink="http://www.w3.org/1999/xlink" content-type="doi" xlink:type="simple">10.3897/zookeys.1240.150223.figure6</object-id><object-id xmlns:xlink="http://www.w3.org/1999/xlink" content-type="arpha" xlink:type="simple">FE62F890-DEA2-544B-9377-64A3E8319719</object-id><label>Figure 6.</label><caption><p>Habitat of the new <italic><tp:taxon-name><tp:taxon-name-part taxon-name-part-type="genus" reg="Oropodisma">Oropodisma</tp:taxon-name-part></tp:taxon-name></italic> species <bold>A</bold><italic><tp:taxon-name><tp:taxon-name-part taxon-name-part-type="genus" reg="Oropodisma">O.</tp:taxon-name-part><tp:taxon-name-part taxon-name-part-type="species" reg="tzoumerkae">tzoumerkae</tp:taxon-name-part></tp:taxon-name></italic> sp. nov., Mount Tzoumerka (10 August 2023) <bold>B</bold><italic><tp:taxon-name><tp:taxon-name-part taxon-name-part-type="genus" reg="Oropodisma">O.</tp:taxon-name-part><tp:taxon-name-part taxon-name-part-type="species" reg="agrafae">agrafae</tp:taxon-name-part></tp:taxon-name></italic> sp. nov., Mount Agrafa (08 August 2023). Photographs: J. Ortego.</p></caption><graphic xmlns:xlink="http://www.w3.org/1999/xlink" xlink:href="zookeys-1240-195_article-150223__-g006.jpg" position="float" orientation="portrait" xlink:type="simple" id="oo_1345924.jpg"><uri content-type="original_file" xlink:type="simple">https://binary.pensoft.net/fig/1345924</uri></graphic></fig><fig id="F7" position="float" orientation="portrait"><object-id xmlns:xlink="http://www.w3.org/1999/xlink" content-type="doi" xlink:type="simple">10.3897/zookeys.1240.150223.figure7</object-id><object-id xmlns:xlink="http://www.w3.org/1999/xlink" content-type="arpha" xlink:type="simple">EED5C4FD-AE6D-5FFE-A479-9B5FD6A0200A</object-id><label>Figure 7.</label><caption><p>Dorsal view of the phallus apex of males in <italic><tp:taxon-name><tp:taxon-name-part taxon-name-part-type="genus" reg="Oropodisma">Oropodisma</tp:taxon-name-part></tp:taxon-name></italic> species. Drawings: M. Trillo.</p></caption><graphic xmlns:xlink="http://www.w3.org/1999/xlink" xlink:href="zookeys-1240-195_article-150223__-g007.jpg" position="float" orientation="portrait" xlink:type="simple" id="oo_1345925.jpg"><uri content-type="original_file" xlink:type="simple">https://binary.pensoft.net/fig/1345925</uri></graphic></fig><fig id="F8" position="float" orientation="portrait"><object-id xmlns:xlink="http://www.w3.org/1999/xlink" content-type="doi" xlink:type="simple">10.3897/zookeys.1240.150223.figure8</object-id><object-id xmlns:xlink="http://www.w3.org/1999/xlink" content-type="arpha" xlink:type="simple">171F0DCD-6FAD-5BED-BFF0-204531583A0A</object-id><label>Figure 8.</label><caption><p>Dorsal view of furculae of males in <italic><tp:taxon-name><tp:taxon-name-part taxon-name-part-type="genus" reg="Oropodisma">Oropodisma</tp:taxon-name-part></tp:taxon-name></italic> species. Drawings: M. Trillo.</p></caption><graphic xmlns:xlink="http://www.w3.org/1999/xlink" xlink:href="zookeys-1240-195_article-150223__-g008.jpg" position="float" orientation="portrait" xlink:type="simple" id="oo_1345926.jpg"><uri content-type="original_file" xlink:type="simple">https://binary.pensoft.net/fig/1345926</uri></graphic></fig></tp:treatment-sec></tp:taxon-treatment>
